# Supplementary material for: Hemodynamic differences determining rupture and non-rupture in middle cerebral aneurysms after growth
Source: PLoS One. 2024 Aug 22;19(8):e0307495. doi: 10.1371/journal.pone.0307495 (PMC11340937; doi:10.1371/journal.pone.0307495)
Supplement: S1 Dataset — (XLSX) [file pone.0307495.s003.xlsx]

## Sheet: Sheet1
patient No	pre-post	rupture-unrupture	initial MRI	day of enlargement	day of rupture	last follow up day	type of enlargement	max diameter	height	neck	HTN	DL	DM	smoking	Family history of SAH	TAWSS including PA (Pa)	TAWSS at true aneurysm (Pa)	TAWSSG including PA (Pa/mm)	TAWSSG at true aneurysm (Pa/mm	OSI average in aneurysm	OSI Max	PD Max	Velocity Max Trnavg	Velocity min Trnavg	average velocity Trnavg	aneurysm wall pressure trnavg
1	pre	r	2017.11.9	2020.5.21	2020.11.27		type1	5.85	2.53	1.59	1	0	0	0	0	4.30363	2.62175	2018.85	1841.77	0.00332135	0.334	1.1135	1.42705	0.0131376	0.501434	1178.11
1	post	r	2017.11.9	2020.5.21	2020.11.27		type1	5.85	3.63	1.59	1	0	0	0	0	6.49776	1.85329	3145.14	1795.44	0.00797155	0.458701	0.938846	1.77461	0.00456391	0.585376	1357.96
2	pre	r	2007.6.29	2016.5.17	2017.3.5		type1	5.8	3.25	5.79	1	1	1	1	0	6.0222	3.97482	4036.34	2352.32	0.00845624	0.396924	1.00543	1.8097	0.00861752	0.47242	2366.24
2	post	r	2007.6.29	2016.5.17	2017.3.5		type1	6.09	4.41	5.79	1	1	1	1	0	0.984075	0.284949	706.987	194.378	0.0140113	0.446659	0.855215	1.04743	0.00106314	0.117869	1541.08
3	pre	r	2007.11.7	2018.10.9	2018.12.8		type1	4.85	4.85	2.54	1	0	1	0	1	10.2045	5.92697	10308.2	7045.92	0.00948275	0.227668	0.834298	0.891983	0.000111254	0.363109	2212.89
3	post	r	2007.11.7	2018.10.9	2018.12.8		type1	7.3	7.3	2.54	1	0	1	0	1	4.33876	1.62126	4969.57	2000.44	0.0337348	0.458356	0.816343	0.708709	1.13973e-06	0.155302	2705.1
4	pre	u	2010.10.7	2017.12.1		2022.2.18	type1	5.5	5.03	3.87	1	1	0	0	0	10.9958	10.7551	3490.41	3519.5	0.00104567	0.0546437	1.39531	1.32161	0.0357616	0.851611	2038.67
4	post	u	2010.10.7	2017.12.1		2022.2.18	type1	6.5	5.52	3.87	1	1	0	0	0	7.91628	6.97214	2712.96	2773.91	0.00129397	0.316424	1.14775	0.860619	0.00925946	0.709723	2734.58
5	pre	u	2013.9.3	2019.4.5		2022.5.6	type1	4.7	2.54	1.97	1	0	0	1	0	4.89882	2.91741	1865.45	2161.69	0.00467309	0.193493	0.538766	1.1242	0.0108529	0.602331	498.082
5	post	u	2013.9.3	2019.4.5		2022.5.6	type1	4.7	3.58	1.97	1	0	0	1	0	4.20089	2.25779	1716.57	1608.39	0.00608528	0.306759	0.753108	1.1924	0.0118515	0.522377	522.275
6	pre	u	2010.12.9	2013.12.3		2022.12.12	type1	3.22	2.35	2.81	1	0	0	1	0	3.72525	1.07828	1464.62	1233.81	0.0118247	0.286065	0.627297	1.20247	0.0156814	0.472675	816.058
6	post	u	2010.12.9	2013.12.3		2022.12.12	type1	5.4	2.35	2.81	1	0	0	1	0	2.80792	1.07928	784.263	717.371	0.0257143	0.376528	0.772726	0.717518	0.00673841	0.407743	370.368
7	pre	u	2018.4.26	2018.10.15		2022.4.11	type1	4.41	4.41	5	1	1	0	1	1	2.25674	1.54504	871.374	617.571	0.0225019	0.391343	0.629517	0.782556	0.00719889	0.306702	915.367
7	post	u	2018.4.26	2018.10.15		2022.4.11	type1	6.61	6.61	5	1	1	0	1	1	3.35661	2.8326	1107.14	870.083	0.00507754	0.275641	0.423831	0.890925	0.0157259	0.374872	1000.99
8	pre	r	2016.7.14	2019.8.16	2020.3.1		type2	5.43	3.53	3.18	1	1	0	0	0	2.43413	1.23137	1096.58	891.578	0.00596629	0.284622	1.04334	0.979693	0.0165004	0.340621	859.284
8	post	r	2016.7.14	2019.8.16	2020.3.1		type2	5.43	4.62	3.18	1	1	0	0	0	1.65564	0.595162	706.623	551.628	0.0057744	0.215	0.962453	0.736358	0.00870417	0.262004	464.976
9	pre	u	2018.4.26	2018.10.15		2022.4.11	type3	3.9	3.12	2.5	1	1	0	1	1	7.20157	6.99208	2393.97	2333.31	0.00304473	0.228147	0.77501	1.29702	0.0198152	0.653485	1488.87
9	post	u	2018.4.26	2018.10.15		2022.4.11	type3	5	3.12	2.5	1	1	0	1	1	3.16573	1.97224	1220.77	771.2	0.00326558	0.220898	0.722794	1.09574	0.0043907	0.350536	1048.6
